# Supplementary material for: Evidence for normal novel object recognition abilities in developmental prosopagnosia
Source: R Soc Open Sci. 2020 Sep 23;7(9):200988. doi: 10.1098/rsos.200988 (PMC7540787; doi:10.1098/rsos.200988)
Supplement: Reaction times (in ms) for DP and TD on the CFMT and NOMT [file rsos200988supp3.zip]

Archive with 3 entries (2 files):
- SupplementaryFig_3.tif
- __MACOSX/
- __MACOSX/._SupplementaryFig_3.tif
